# Supplementary material for: Statistical Analysis of the Effectiveness of Seawalls and Coastal Forests in Mitigating Tsunami Impacts in Iwate and Miyagi Prefectures
Source: PLoS One. 2016 Aug 10;11(8):e0158375. doi: 10.1371/journal.pone.0158375 (PMC4980023; doi:10.1371/journal.pone.0158375)
Supplement: S1 Table — (XLSX) [file pone.0158375.s001.xlsx]

## Sheet: Sheet1
S1 Table	Historical tsunami and damage data
Year	Prefecture	Municipality (historic name)	Municipality (modern name)	Maximum tsunami runup, m TP	Seawall elevation, m TP	Bay mouth breakwater	Municipal area, sq. km	Inundated area, sq. km	Population before tsunami	Number of people killed	Number of dwellings before tsunami	Number of dwellings destroyed	Coastal Forest Area, sq. km	Topography
2011	Miyagi	Sendai	Sendai	14.21	5.2-6.2	No	786	52	1045986	943	530660	30034	3.92	plain
2011	Miyagi	Ishinomaki	Ishinomaki	26.3	0-6.2	No	556	73	160826	3965	64870	20035	0.27	both
2011	Miyagi	Shiogama	Shiogama	4.94	1.76-3.89	No	18	6	56490	43	23250	672	0	plain
2011	Miyagi	Kesennuma	Kesennuma	27.37	2-6.12	No	333	18	73489	1428	25670	8483	0.15	rias
2011	Miyagi	Natori	Natori	11.01	6.2	No	100	27	73134	992	25820	2801	1.27	plain
2011	Miyagi	Tagajo	Tagajo	6.91	0	No	20	6	63060	218	26810	1746	0	plain
2011	Miyagi	Iwanuma	Iwanuma	10.78	6.2	No	61	29	44187	187	17010	736	3.15	plain
2011	Miyagi	Higashimatsushima	Higashimatsushima	10.31	2.6-6.2	No	102	37	42903	1154	15450	5515	2.4	plain
2011	Miyagi	Watari	Watari	8.38	3-6.2	No	73	35	34845	288	11520	2389	1.28	plain
2011	Miyagi	Yamamoto	Yamamoto	14.9	6.2-7.2	No	64	24	16704	717	5310	2217	2.28	plain
2011	Miyagi	Matsushima	Matsushima	2.8	2.09-3.5	No	54	2	15085	7	5560	221	0	plain
2011	Miyagi	Shichigahama	Shichigahama	11.87	2.19-6.36	No	13	5	20416	80	6650	674	0.07	plain
2011	Miyagi	Rifu	Rifu	6.37	0	No	45	0.5	33994	2	11420	56	0	plain
2011	Miyagi	Onagawa	Onagawa	34.86	2.6-4.43	Yes	66	3	10051	872	3968	2924	0	rias
2011	Miyagi	Minamisanriku	Minamisanriku	33	3.62-5.5	No	164	10	17429	836	5540	3143	0	rias
2011	Iwate	Rikuzentakata	Rikuzentakata	21.39	4.8-8.5	No	232	13	23300	1773	8068	3341	0.23	rias
2011	Iwate	Ofunato	Ofunato	30.11	3.0-9	Yes	323	8	40737	420	16580	3934	0.03	rias
2011	Iwate	Kamaishi	Kamaishi	30.48	4.0-12	Yes	441	7	39574	1040	18420	3655	0.07	rias
2011	Iwate	Otsuchi	Otsuchi	22.46	6.3-6.4	No	201	4	15276	1240	6130	3717	0.01	rias
2011	Iwate	Yamada	Yamada	30.04	4-8.4	No	263	5	18617	753	7950	3167	0.05	rias
2011	Iwate	Miyako	Miyako	39.21	8-13.7	No	1260	10	59430	514	25010	4005	0.11	rias
2011	Iwate	Iwaizumi	Iwaizumi	28.76	10.3-13.3	No	993	1	10840	7	4357	200	0.08	rias
2011	Iwate	Tanohata	Tanohata	27.73	7.3-9	No	156	1	3843	29	1309	270	0.003	rias
2011	Iwate	Fudai	Fudai	24.01	15.5	No	70	1	3088	1	1042	0	0.15	rias
2011	Iwate	Noda	Noda	38.35	7.8-12	No	81	2	4632	38	1578	479	0.08	rias
2011	Iwate	Kuji	Kuji	32.76	1.5-12	No	623	4	36872	4	15810	278	0.01	rias
2011	Iwate	Hirono	Hirono	15.38	6.0-12	No	303	1	17913	0	6650	26	0	rias
1960	Miyagi	Ishinomaki	Ishinomaki	5.51	0	No	80.14	NA	83947	2	2821	64	0.88	plain
1960	Miyagi	Shiogama	Shiogama	3.1	0	No	17.68	NA	55325	2	1136	19	0	plain
1960	Miyagi	Kesennuma	Kesennuma	5	0	No	183.52	0.04	57016	2	2096	15	0	rias
1960	Miyagi	Natori	Natori	2.4	0	No	100.6	NA	33026	5	NA	1	1.22	plain
1960	Miyagi	Watari	Watari	1.7	0	No	72.14	NA	27277	4	NA	NA	1.26	plain
1960	Miyagi	Shichigahama	Shichigahama	3.7	0	No	12.82	NA	13054	0	239	13	0.04	plain
1960	Miyagi	Rifu	Rifu	1.6	0	No	44.92	NA	7927	0	13	0	0	plain
1960	Miyagi	Kahoku	Ishinomaki	3	0	No	124.2	NA	20050	0	10	0	0.34	rias
1960	Miyagi	Yamoto	HigashiMatsushima	1.4	0	No	48.52	NA	20916	0	2	0	1.46	plain
1960	Miyagi	Ogatsu	Ishinomaki	4.5	0	No	48.22	NA	11179	0	862	81	0	rias
1960	Miyagi	Naruse	HigashiMatsushima	1.7	0	No	52.34	NA	12738	0	269	17	1.05	plain
1960	Miyagi	Kitakami	Ishinomaki	4	0	No	61.58	NA	7610	0	49	0	0	rias
1960	Miyagi	Onagawa	Onagawa	5.32	0	No	66.17	NA	18002	0	1728	191	0	rias
1960	Miyagi	Oshika	Ishinomaki	5.4	0	No	72.64	NA	13405	1	368	1	0	rias
1960	Miyagi	Inai	Ishinomaki	2.5	0	No	57.52	NA	9751	0	49	3	inland	plain
1960	Miyagi	Shizugawa	Minamisanriku	6.1	0	No	124.79	0.12	17800	38	1291	601	0	rias
1960	Miyagi	Motoyoshi	Kesennuma	4.5	0	No	106.79	NA	15327	0	2	0	0	rias
1960	Miyagi	Karakuwa	Kesennuma	5	0	No	42.56	NA	11767	0	125	0	0	rias
1960	Miyagi	Utatsu	Minamisanriku	3.1	0	No	40.26	NA	7052	0	65	2	0	rias
1960	Miyagi	Tagajo	Tagajo	2.6	0	No	19.74	NA	21047	0	NA	NA	0	plain
1960	Miyagi	Sendai	Sendai	2.9	0	No	236.85	NA	425272	0	NA	NA	2.56	plain
1960	Miyagi	Iwanuma	Iwanuma	2	0	No	59.2	NA	26452	0	NA	NA	1.65	plain
1960	Miyagi	Yamamoto	Yamamoto	2.5	0	No	63.79	NA	16547	0	NA	NA	2.05	plain
1960	Iwate	Rikuzentakata	Rikuzentakada	6.4	0	No	321.27	4.061	31839	8	5845	161	0.19	rias
1960	Iwate	Ofunato	Ofunato	5.4	0-7	No	185.84	2.893	35946	55	7069	432	0	rias
1960	Iwate	Kamaishi	Kamaishi	4.1	3	No	444.08	0.829	87511	0	18794	28	0	rias
1960	Iwate	Miyako	Miyako	6.03	0	No	338.29	3.466	55385	1	11360	112	0.07	rias
1960	Iwate	Kuji	Kuji	5.2	0	No	325.66	NA	37714	0	7397	1	0	rias
1960	Iwate	Otsuchi	Otsuchi	4.95	4	No	119.51	1.66	20004	0	1961	82	0	rias
1960	Iwate	Yamada	Yamada	5.91	4	No	263.31	1.8	24966	0	4701	136	0	rias
1960	Iwate	Taro	Miyako	4.3	10.6	No	105.76	NA	8321	0	1607	0	0	rias
1960	Iwate	Iwaizumi	Iwaizumi	5.1	0	No	989.02	NA	27813	0	5371	0	0.06	rias
1960	Iwate	Taneichi	Hirono	5.31	0	No	167.5	0.462	17625	0	2950	1	0	rias
1960	Iwate	Sanriku	Ofunato	3.4	0	No	136.73	NA	11417	0	1940	0	0	rias
1960	Iwate	Tanohata	Tanohata	2.75	0	No	155.64	NA	6585	0	1164	0	0	rias
1960	Iwate	Fudai	Fudai	3	0	No	71.23	NA	4603	0	797	0	0	rias
1960	Iwate	Noda	Noda	8.1	0	No	80.47	0.314	5935	0	1120	9	0	rias
1933	Miyagi	Sakamoto	Yamamoto	4	0	No	28	NA	4715	0	1083	31	0.92	plain
1933	Miyagi	Yuriage	Natori	2.4	0	No	9	NA	6930	0	1190	0	0	plain
1933	Miyagi	Miyato	Higashimatsushima	N/A	0	No	8	NA	1365	0	183	NA	0	plain
1933	Miyagi	Okawa	Ishinomaki	2	0	No	45.9	NA	5049	0	693	NA	0	rias
1933	Miyagi	Jugohama	Ishinomaki	12	0	No	NA	0.28	7508	69	1306	480	0.38	rias
1933	Miyagi	Hagihama	Ishinomaki	2.9	0	No	NA	NA	3992	0	613	0	0	rias
1933	Miyagi	Ohara	Ishinomaki	7	0	No	38	0.38	3665	62	545	163	0	rias
1933	Miyagi	Ayukawa	Ishinomaki	3.6	0	No	32	NA	5123	1	866	2	0	rias
1933	Miyagi	Onagawa	Onagawa	4	0	No	66	0.15	10093	1	1586	30	0	rias
1933	Miyagi	Jusanhama	Ishinomaki	9.7	0	No	34	0.06	3615	9	513	182	0	rias
1933	Miyagi	Tokura	Minamisanriku	6	0	No	45	0.11	3598	1	517	51	0	rias
1933	Miyagi	Shizugawa	Minamisanriku	4	0	No	79	0.38	7442	0	1279	13	0.05	rias
1933	Miyagi	Utatsu	Minamisanriku	10.5	0	No	39	0.39	5361	83	779	204	0	rias
1933	Miyagi	Koizumi	Kesennuma	6.2	0	No	17	0.06	2130	15	309	27	0.07	rias
1933	Miyagi	Mitake	Kesennuma	8	0	No	NA	NA	5400	0	873	1	0	rias
1933	Miyagi	Otani	Kesennuma	8	0	No	20	0.082	3897	0	565	30	0.06	rias
1933	Miyagi	Hashikami	Kesennuma	4	0	No	11	0.63	3739	1	558	11	0	rias
1933	Miyagi	Matsuiwa	Kesennuma	3.9	0	No	35	NA	4490	0	705	NA	0	rias
1933	Miyagi	Kesennuma	Kesennuma	N/A	0	No	NA	NA	13913	0	2507	NA	0	rias
1933	Miyagi	Shishiori	Kesennuma	3.5	0	No	43	NA	4745	4	727	7	0	rias
1933	Miyagi	Oshima	Kesennuma	6.4	0	No	9	NA	4009	2	600	21	0	rias
1933	Miyagi	Karakuwa	Kesennuma	22	0	No	42	0.38	8689	58	1203	368	0	rias
1933	Iwate	Kesen	Rikuzentakada	3.85	0	No	NA	0.69	4462	33	704	127	0	rias
1933	Iwate	Takada	Rikuzentakada	4	0	No	NA	NA	4376	3	827	4	0.24	rias
1933	Iwate	Yonezaki	Rikuzentakada	3	0	No	16	0.06	2529	8	449	98	0	rias
1933	Iwate	Hirota	Rikuzentakada	28.9	0	No	11	0.36	3890	45	592	130	0	rias
1933	Iwate	Otomo	Rikuzentakada	9	0	No	8	0.21	2460	18	402	49	0	rias
1933	Iwate	Massaki	Ofunato	12.5	0	No	15	0.15	3279	41	516	174	0	rias
1933	Iwate	Sakari	Ofunato	N/A	0	No	NA	NA	2657	0	NA	NA	0	rias
1933	Iwate	Ofunato	Ofunato	5	0	No	NA	0.07	4799	2	788	53	0	rias
1933	Iwate	Akasaki	Ofunato	14.3	0	No	29	0.55	3821	81	589	150	0	rias
1933	Iwate	Ryori	Ofunato	29.2	0	No	35	0.24	3276	178	592	249	0	rias
1933	Iwate	Okirai	Ofunato	12	0	No	47	0.37	3398	87	522	122	0	rias
1933	Iwate	Yoshihama	Ofunato	16.3	0	No	54	0.84	1854	17	306	46	0	rias
1933	Iwate	Toni	Kamaishi	13.3	0	No	81	0.41	3855	359	575	265	0	rias
1933	Iwate	Kamaishi	Kamaishi	4.8	0	No	NA	0.64	30601	50	5791	879	0	rias
1933	Iwate	Unosumai	Kamaishi	11	0	No	66	0.11	4049	7	575	165	0	rias
1933	Iwate	Otsuchi	Otsuchi	8.8	0	No	201	0.85	13033	61	1747	480	0	rias
1933	Iwate	Funakoshi	Yamada	5	0	No	39	0.45	3763	5	536	228	0	rias
1933	Iwate	Orikasa	Yamada	9	0	No	46	0.04	2264	6	355	11	0	rias
1933	Iwate	Toyomane	Yamada	N/A	0	No	NA	NA	2816	0	NA	NA	0	rias
1933	Iwate	Yamada	Yamada	4.2	0	No	NA	0.14	5909	8	1125	463	0	rias
1933	Iwate	Osawa	Yamada	7	0	No	20	0.13	1472	1	211	108	0	rias
1933	Iwate	Omoe	Miyako	21	0	No	73	0.13	2311	175	335	59	0	rias
1933	Iwate	Tsugaruishi	Miyako	13.6	0	No	33	0.28	3564	0	514	9	0.07	rias
1933	Iwate	Sokei	Miyako	3.5	0	No	17	0.28	2763	6	384	40	0.11	rias
1933	Iwate	Miyako	Miyako	8.2	0	No	NA	0.01	18551	13	3420	32	0	rias
1933	Iwate	Sakiyama	Miyako	7.5	0	No	25	0.001	1297	0	164	2	0	rias
1933	Iwate	Taro	Miyako	11.8	0	No	101	0.19	4893	911	840	505	0	rias
1933	Iwate	Omoto	Iwaizumi	15.4	0	No	50	0.69	2728	156	485	104	0	rias
1933	Iwate	Tanohata	Tanohata	13.3	0	No	156	0.14	4314	104	724	129	0	rias
1933	Iwate	Fudai	Fudai	21.1	0	No	70	0.28	2940	137	566	201	0.04	rias
1933	Iwate	Noda	Noda	15.6	0	No	81	0.46	3893	7	608	62	0	rias
1933	Iwate	Kuji	Kuji	6.7	0	No	NA	0.13	6683	0	1324	2	0	rias
1933	Iwate	Natsui	Kuji	17.78	0	No	40	0.06	2318	1	398	2	0	rias
1933	Iwate	Samuraihama	Kuji	20.3	0	No	35	NA	2078	0	365	0	0	rias
1933	Iwate	Nakano	Hirono	7.2	0	No	42	0.04	2895	6	420	6	0	rias
1933	Iwate	Taneichi	Hirono	7	0	No	126	0.21	7712	103	1287	49	0	rias
1933	Iwate	Uto	Kuji	13.3	0	No	43	0.002	3008	9	487	10	0	rias
1933	Iwate	Nagauchi	Kuji	8.78	0	No	53	0.04	4091	10	683	3	0	rias
1896	Miyagi	Onagawa	Onagawa	3.5	0	No	66	0.12	2521	1	414	9	0	rias
1896	Miyagi	Jusanhama	Ishinomaki	5.8	0	No	34	0.069	1827	216	238	63	0	rias
1896	Miyagi	Ohara	Ishinomaki	3	0	No	38	0.23	1292	1	205	4	0	rias
1896	Miyagi	Ayukawa	Ishinomaki	2.1	0	No	32	NA	4587	2	745	14	0	rias
1896	Miyagi	Jugohama	Ishinomaki	8.4	0	No	NA	0.15	3573	58	579	66	0	rias
1896	Miyagi	Okawa	Ishinomaki	2	0	No	45.9	NA	706	1	117	1	0	rias
1896	Miyagi	Hagihama	Ishinomaki	2.1	0	No	NA	NA	297	0	44	0	0	rias
1896	Miyagi	Tokura	Minamisanriku	7.5	0	No	45	0.25	1901	66	256	42	0	rias
1896	Miyagi	Shizugawa	Minamisanriku	7.5	0	No	79	0.78	1773	375	292	172	0.05	rias
1896	Miyagi	Utatsu	Minamisanriku	12.9	0	No	39	0.56	3474	828	512	261	0	rias
1896	Miyagi	Koizumi	Kesennuma	14	0	No	17	0.1	1555	223	231	52	0.07	rias
1896	Miyagi	Mitake	Kesennuma	5.6	0	No	NA	NA	397	3	58	2	0	rias
1896	Miyagi	Otani	Kesennuma	10.5	0	No	20	0.128	1696	323	183	82	0.06	rias
1896	Miyagi	Hashikami	Kesennuma	6.4	0	No	11	0.86	1512	442	248	97	0	rias
1896	Miyagi	Matsuiwa	Kesennuma	2.8	0	No	35	NA	1013	1	124	1	0	rias
1896	Miyagi	Shishiori	Kesennuma	5.1	0	No	43	NA	144	8	16	5	0	rias
1896	Miyagi	Karakuwa	Kesennuma	13.9	0	No	42	0.49	3947	845	514	228	0	rias
1896	Miyagi	Oshima	Kesennuma	8.7	0	No	9	NA	1914	61	249	19	0	rias
1896	Miyagi	Kesennuma	Kesennuma	N/A	0	No	NA	NA	NA	0	NA	0	0	rias
1896	Iwate	Kesen	Rikuzentakada	3.4	0	No	NA	0.74	419	24	121	28	0	rias
1896	Iwate	Takada	Rikuzentakada	7.6	0	No	NA	0.66	99	1	92	0	0.24	rias
1896	Iwate	Yonezaki	Rikuzentakada	4.2	0	No	16	0.09	587	24	190	8	0	rias
1896	Iwate	Otomo	Rikuzentakada	9.5	0	No	8	0.26	590	235	100	58	0	rias
1896	Iwate	Hirota	Rikuzentakada	32.6	0	No	11	0.42	1137	580	362	158	0	rias
1896	Iwate	Masaki	Ofunato	13.8	0	No	15	0.15	1506	746	409	161	0	rias
1896	Iwate	Ofunato	Ofunato	7	0	No	NA	0.25	794	100	157	57	0	rias
1896	Iwate	Akasaki	Ofunato	18	0	No	29	NA	1549	465	386	153	0	rias
1896	Iwate	Ryori	Ofunato	38.2	0	No	35	0.36	1834	1370	375	266	0	rias
1896	Iwate	Okirai	Ofunato	15.7	0	No	47	0.42	979	475	285	104	0	rias
1896	Iwate	Yoshihama	Ofunato	26.3	0	No	54	1.62	256	203	48	35	0	rias
1896	Iwate	Toni	Kamaishi	17.3	0	No	81	0.49	2620	1749	457	361	0	rias
1896	Iwate	Kamaishi	Kamaishi	7.2	0	No	NA	0.55	2535	2069	1635	751	0	rias
1896	Iwate	Otsuchi	Otsuchi	10.7	0	No	201	1.1	7119	572	1268	316	0	rias
1896	Iwate	Unosumai	Kamaishi	11.7	0	No	66	0.19	3139	958	772	250	0	rias
1896	Iwate	Yamada	Yamada	6.6	0	No	NA	0.15	3753	832	681	221	0	rias
1896	Iwate	Funakoshi	Yamada	10.5	0	No	39	0.57	2440	873	368	340	0	rias
1896	Iwate	Osawa	Yamada	6.6	0	No	20	0.16	1188	416	216	196	0	rias
1896	Iwate	Orikasa	Yamada	4.4	0	No	46	0.05	1903	73	332	56	0	rias
1896	Iwate	Miyako	Miyako	8.5	0	No	NA	0.03	5173	13	999	23	0	rias
1896	Iwate	Kuwagasaki	Miyako	8.4	0	No	NA	0.0258	3570	132	721	215	0	rias
1896	Iwate	Sakiyama	Miyako	12	0	No	25	0.0023	1002	132	145	33	0	rias
1896	Iwate	Taro	Miyako	12.85	0	No	101	0.22	3665	1869	617	345	0	rias
1896	Iwate	Sokei	Miyako	6.3	0	No	17	0.44	1486	96	286	115	0.11	rias
1896	Iwate	Tsugaruishi	Miyako	18.3	0	No	33	0.75	2804	15	439	5	0.07	rias
1896	Iwate	Omoe	Miyako	16.2	0	No	73	0.24	1605	746	231	158	0	rias
1896	Iwate	Tanohata	Tanohata	29.12	0	No	156	0.16	391	242	93	49	0	rias
1896	Iwate	Fudai	Fudai	30.3	0	No	70	0.2	940	325	168	80	0.04	rias
1896	Iwate	Omoto	Iwaizumi	24	0	No	50	0.79	1015	388	176	132	0	rias
1896	Iwate	Kuji	Kuji	15.7	0	No	NA	NA	1510	211	450	92	0	rias
1896	Iwate	Natsui	Kuji	11	0	No	40	0.06	500	41	69	13	0	rias
1896	Iwate	Nagauchi	Kuji	23	0	No	53	0.08	1625	20	120	3	0	rias
1896	Iwate	Uto	Kuji	20.3	0	No	43	0.03	788	193	115	49	0	rias
1896	Iwate	Noda	Noda	20.3	0	No	81	NA	2525	267	411	87	0	rias
1896	Iwate	Samuraihama	Kuji	26	0	No	35	0.005	969	14	131	4	0	rias
1896	Iwate	Nakano	Hirono	18.3	0	No	42	0.09	1707	68	230	27	0	rias
1896	Iwate	Taneichi	Hirono	12	0	No	126	0.25	2374	183	338	46	0	rias
2011	Miyagi	Wakabayashi	Sendai	12.13	5.2-6.2	No	50	NA	132306	328	57843	NA	2.18	plain
2011	Miyagi	Miyagino	Sendai	14.2	5.2	No	62	NA	190473	298	89293	NA	1.73	plain
2011	Miyagi	Honcho	Ishinomaki	8.62	6.2	No	NA	NA	113658	2413	41996	18593	0.19	plain
2011	Miyagi	Ogatsu	Ishinomaki	21.29	2.4-5.1	No	NA	NA	4319	226	1637	1348	0.09	rias
2011	Miyagi	Kitakami	Ishinomaki	23.46	4.1-4.5	No	NA	NA	3904	261	1151	633	0	rias
2011	Miyagi	Oshika	Ishinomaki	26.3	0-6.2	No	NA	NA	4603	107	1853	1031	0	rias
2011	Miyagi	Kesennuma	Kesennuma	14.7	2.99-3.11	No	NA	NA	19675	364	10220	2713	0	rias
2011	Miyagi	Shishiori	Kesennuma	16.5	2.46-3	No	NA	NA	7743	205	3641	1880	0	rias
2011	Miyagi	Matsuiwa	Kesennuma	16.62	3.12-3.4	No	NA	NA	8712	121	3835	638	0	rias
2011	Miyagi	Hashikami	Kesennuma	17.63	2.5-4.52	No	NA	NA	4795	208	2107	710	0	rias
2011	Miyagi	Oshima	Kesennuma	9.4	3-5.12	No	NA	NA	3249	33	1958	312	0	rias
2011	Miyagi	Karakuwa	Kesennuma	27.37	2-6.12	No	NA	NA	3424	34	1739	439	0	rias
2011	Miyagi	Koizumi	Kesennuma	21.15	4.5-5.5	No	NA	NA	1809	40	860	501	0.08	rias
2011	Miyagi	Otani	Kesennuma	21.16	3.9-4.2	No	NA	NA	4040	75	1989	553	0.08	rias
2011	Miyagi	Yuriage-cho	Natori	10.84	6.2	No	NA	NA	5686	709	NA	NA	0.14	plain
2011	Miyagi	Yuriage-Kozukahara	Natori	10.84	6.2	No	NA	NA	461	43	NA	NA	0.14	plain
2011	Miyagi	Shimomasuda-Kitagama	Natori	11.01	6.2	No	NA	NA	396	47	NA	NA	0.99	plain
2011	Miyagi	Arahama	Watari	7.57	6.2	No	NA	NA	4576	131	1405	1365	0.09	plain
2011	Miyagi	Yoshida	Watari	8.38	6.2	No	NA	NA	5533	105	1697	870	1.19	plain
2011	Miyagi	Sashigahama	Onagawa	16	3.13	No	2.16	NA	103	13	32	31	0	rias
2011	Miyagi	Onmae	Onagawa	13.03	3.43	No	7.57	NA	160	21	63	60	0	rias
2011	Miyagi	Oura	Onagawa	11.31	0	No	2.87	NA	238	20	75	74	0	rias
2011	Miyagi	Takenoura	Onagawa	11.91	3.43	No	1.37	NA	188	21	68	65	0	rias
2011	Miyagi	Kirigasaki	Onagawa	12.58	0	No	1.37	NA	74	0	28	28	0	rias
2011	Miyagi	Takasirohama	Onagawa	15.93	4.03	No	2.63	NA	78	11	28	25	0	rias
2011	Miyagi	Yokoura	Onagawa	14.9	4.03	No	2.84	NA	114	26	35	34	0	rias
2011	Miyagi	Oishiharahama	Onagawa	18.77	4.03	No	1.71	NA	23	4	7	7	0	rias
2011	Miyagi	Nonohama	Onagawa	17.19	0	No	1.65	NA	67	5	27	26	0	rias
2011	Miyagi	Iigohama	Onagawa	15.59	0	No	1.39	NA	104	12	29	28	0	rias
2011	Miyagi	Tsukahama	Onagawa	13.11	0	No	2.51	NA	169	29	55	55	0	rias
2011	Miyagi	Izushima	Onagawa	38.56	0	No	2.68	NA	242	41	103	83	0	rias
2011	Miyagi	Terama	Onagawa	23.51	0	No	NA	NA	257	45	93	59	0	rias
2011	Miyagi	Onagawacho-chushinbu	Onagawa	20.25	4.43	Yes	NA	NA	NA	NA	1333	1299	0	rias
2011	Miyagi	Shizukawa	Minamisanriku	18.64	4.62	No	38.3	4	8213	450	2769	NA	0	rias
2011	Miyagi	Utatsu	Minamisanriku	23.59	4.62	No	39.48	3.86	5144	115	1446	NA	0	rias
2011	Miyagi	Tokura	Minamisanriku	33	4.5	No	31	3.6	2411	183	681	NA	0	rias
2011	Iwate	Yahagi	Rikuzentakata	10.51	NA	No	108	NA	1793	27	616	31	0	rias
2011	Iwate	Yokota	Rikuzentakata	10.51	NA	No	37	NA	1405	17	436	0	0	rias
2011	Iwate	Takekoma	Rikuzentakata	11.6	NA	No	14	1.1	1291	47	425	61	0	rias
2011	Iwate	Kesen	Rikuzentakata	16.02	4.8-6.5	No	17.8	3.14	3480	260	1086	850	0	rias
2011	Iwate	Takata	Rikuzentakata	17.91	5.5	No	11.6	2.56	7601	1173	2965	2047	0.23	rias
2011	Iwate	Yonesaki	Rikuzentakata	18.64	6.2	No	16.7	1.61	2902	113	938	307	0	rias
2011	Iwate	Otomo	Rikuzentakata	17.14	6.15-6.3	No	8.9	2.16	2025	62	632	227	0	rias
2011	Iwate	Hirota	Rikuzentakata	14.49	6.3-8.5	No	10.8	NA	3749	59	1099	282	0	rias
2011	Iwate	Morimachi	Ofunato	NA	NA	Yes	6.32	NA	3491	17	1429	67	0	rias
2011	Iwate	Ofunato	Ofunato	10.89	3.4	Yes	13.4	NA	9938	145	3890	972	0	rias
2011	Iwate	Massaki	Ofunato	14.05	6.3-8.5	Half	14.6	NA	4951	61	1619	606	0.006	rias
2011	Iwate	Akasaki	Ofunato	17.32	3.0-9.0	Half	29	NA	5168	60	1769	499	0	rias
2011	Iwate	Sanrikucho-ryori	Ofunato	26.71	6.8-7.9	No	33.9	NA	2906	26	870	145	0	rias
2011	Iwate	Sanrikucho-Okirai	Ofunato	21.78	3.5-7.9	No	51.3	NA	2928	96	1100	264	0.01	rias
2011	Iwate	Sanrikucho-Yosihama	Ofunato	19.32	7.15	No	48.7	NA	1460	1	486	2	0.01	rias
2011	Iwate	Miyako	Miyako	9.23	8	No	NA	NA	59430	68	NA	461	0	rias
2011	Iwate	Kuwagasaki	Miyako	20.31	0	No	NA	NA	736	57	NA	NA	0	rias
2011	Iwate	Sokei	Miyako	11.44	8.5	No	NA	NA	919	65	NA	NA	0	rias
2011	Iwate	Sakiyama	Miyako	9.98	11	No	NA	NA	3293	22	1048	40	0	rias
2011	Iwate	Tsugaruishi	Miyako	12.66	8.5	No	NA	NA	3492	57	1183	414	0.05	rias
2011	Iwate	Omoe	Miyako	38.33	10	No	NA	NA	1186	48	331	81	0	rias
2011	Iwate	Taro	Miyako	28.76	10	No	101	1.2	4302	181	1467	729	0.07	rias
